# Supplementary material for: Recurrent Copy Number Variants and Psychiatric Outcomes in the Context of Polygenic Scores
Source: JAMA Psychiatry. 2026 May 27;83(8):827–36. doi: 10.1001/jamapsychiatry.2026.1064 (PMC13217261; doi:10.1001/jamapsychiatry.2026.1064)
Supplement: Supplement 2. — eTable 2. Grouping rCNVs Into Different Risk Groups Across 6 Approaches for Sensitivity Analysis eTable 3. Association Analyses of rCNV Groups Across Different Grouping Approaches for ASD, ADHD, SSD, and MDD eTable 4. Associated ORs and 95% CIs With 34 rCNVs for ASD, ADHD, SSD, and MDD in iPSYCH2015 Case-Cohort Used for Sensitivity Analysis eTable 5. Associated ORs and 95% CIs With 34 rCNVs for ASD, ADHD, SSD, and MDD Reported in the Literature Used for Sensitivity Analysis eTable 8. Number of Individuals Across PGS Strata and rCNV Groups in Case-Control Analyses for Each Diagnostic Category eTable 11. Model Fitting Results for ASD, ADHD, SSD, and MDD as a Function of PGS and rCNV Status in Carriers of 9 Common rCNVs in iPSYCH2015 eTable 12. Model Fitting Results for SSD Without Comorbid Childhood-Onset Disorders as a Function of PGS and rCNV Status in Carriers of 9 Common rCNVs in iPSYCH2015 eTable 18. Average PGS for Carriers and Noncarriers Across ASD, ADHD, SSD, and MDD by Affection Status eTable 21. Summary of Fitted GLMs Assessing Differences in PGS Profiles Related to Psychiatric, Behavioral, and Somatic Traits Between rCNV Carriers and Noncarriers eTable 22. Pairwise Correlations of Polygenic Scores (PGSs) Across 13 Traits in the Study Sample [file jamapsychiatry-e261064-s002.xlsx]

## Sheet: Table of Content
Vaez M, Montalbano S, Waples R, et al; LINC Consortium. Recurrent copy number variants and psychiatric outcomes in the context of polygenic scores. JAMA Psychiatry. Published online May 27, 2026. doi:10.1001/jamapsychiatry.2026.1064
This supplemental material has been provided by the authors to give readers additional information about their work.
eTable 2	Grouping rCNVs into different risk groups across 6 approaches for sensitivity analysis
eTable 3	Association analyses of rCNV groups across different grouping approaches for ASD, ADHD, SSD, and MDD
eTable 4	Associated-ORs and 95%CI with 34 rCNVs for ASD, ADHD, SSD, and MDD in iPSYCH2015 case-cohort used for sensitivity analysis
eTable 5	Associated-ORs and 95% confidence intervals with 34 rCNVs for ASD, ADHD, SSD, and MDD reported in the literature used for sensitivity analysis
eTable 8	Number of individuals across PGS strata and rCNV groups in case–control analyses for each diagnostic category
eTable 11	Model fitting results for ASD, ADHD, SSD, and MDD as a function of PGS and rCNV status in carriers of 9 common rCNVs in iPSYCH2015
eTable 12	Model fitting results for SSD without comorbid childhood-onset disorders as a function of PGS and rCNV status in carriers of 9 common rCNVs in iPSYCH2015
eTable 18	Average PGS for carriers and non-carriers across ASD, ADHD, SSD, and MDD by affection status
eTable 21	Summary of fitted GLMs assessing differences in PGS profiles related to psychiatric, behavioral, and somatic traits between rCNV carriers and non-carriers
eTable 22	Pairwise correlations of polygenic scores (PGSs) across 13 traits in the study sample

## Sheet: eTable 2
eTable 2: Grouping rCNVs into different risk groups across 6 approaches for sensitivity analysis. We categorized rCNVs using 6 different approaches to find out the most suitable strategy of grouping rCNVs in this study. Grouping approaches included
using rCNVs' invLOEUF scores rCNVs-associated odds ratios for each diagnosis derived from iPSYCH2015 , rCNVs-associated odds ratios for each diagnosis found in literature, ClinGen; whether rCNVs were categorized with having some level of
haploinsufficiency/triplosensitivity (HI/TS) on ClinGen, anyCNV; simple approach of any rCNV vs non rCNV, and composite score; which is generated based on rCNVs' risk categories n three approaches including invLOEUF score, ClinGen, and External
ORs (See supplementary text)." invLOEUF"; rCNV's invLOEUF group, "iPSYCH_ASD, _ADHD,_SSD, _MDD"; rCNV's risk group based on iPSYCH's ORs, "ext_ASD,_ADHD_SSD,_MDD"; rCNV's risk group based on external ORs, ClinGen; rCNV's
risk level defined by ClinGen, "cs_ASD,_SDHD,"SSD,_MDD"; rCNV's risk group based on generated composite scores. Sensitivity analysis was limited to 34 rCNVs that had corresponding associated-ORs in iPSYCH.
locus	locus_cnv	invLOEUF	iPSYCH_ASD	iPSYCH_ADHD	iPSYCH_SSD	iPSYCH_MDD	ext_ASD	ext_ADHD	ext_SSD	ext_MDD	clingen	cs_ASD	cs_ADHD	cs_SSD	cs_MDD
TAR	TAR_Deletion	Medium invLOEUF	Low Risk	Low Risk	Medium Risk	High Risk	Low Risk	Low Risk	Low Risk	Low Risk	HI/TS	Medium Risk	Medium Risk	Medium Risk	Medium Risk
TAR	TAR_Duplication	Medium invLOEUF	Medium Risk	Medium Risk	Medium Risk	High Risk	Low Risk	Low Risk	Low Risk	Low Risk	No HI/TS	Medium Risk	Medium Risk	Medium Risk	Medium Risk
1q21.1	1q21.1_Deletion	Low invLOEUF	High Risk	Medium Risk	Medium Risk	High Risk	Low Risk	High Risk	High Risk	Low Risk	HI/TS	Medium Risk	Medium Risk	Medium Risk	Medium Risk
1q21.1	1q21.1_Duplication	Low invLOEUF	High Risk	High Risk	High Risk	High Risk	High Risk	High Risk	High Risk	High Risk	HI/TS	Medium Risk	Medium Risk	Medium Risk	Medium Risk
2q11.2	2q11.2_Deletion	High invLOEUF	Medium Risk	High Risk	High Risk	High Risk	Low Risk	Low Risk	High Risk	High Risk	No HI/TS	Medium Risk	Medium Risk	High Risk	High Risk
2q13	2q13_Deletion	Medium invLOEUF	Low Risk	Medium Risk	Medium Risk	Low Risk	Low Risk	Low Risk	High Risk	Low Risk	No HI/TS	Medium Risk	Medium Risk	Medium Risk	Medium Risk
2q13	2q13_Duplication	Medium invLOEUF	Low Risk	Medium Risk	Medium Risk	Low Risk	Low Risk	Low Risk	Low Risk	Low Risk	No HI/TS	Medium Risk	Medium Risk	Medium Risk	Medium Risk
2q21.1	2q21.1_Deletion	Low invLOEUF	High Risk	High Risk	High Risk	Low Risk	Low Risk	Low Risk	Low Risk	Low Risk	No HI/TS	Low Risk	Low Risk	Low Risk	Low Risk
2q21.1	2q21.1_Duplication	Low invLOEUF	Low Risk	Low Risk	Low Risk	Low Risk	Low Risk	Low Risk	Low Risk	Low Risk	No HI/TS	Low Risk	Low Risk	Low Risk	Low Risk
10q11.23	10q11.23_Deletion	Medium invLOEUF	Low Risk	Low Risk	Low Risk	Low Risk	Low Risk	Low Risk	Low Risk	Low Risk	No HI/TS	Medium Risk	Medium Risk	Medium Risk	Medium Risk
10q11.23	10q11.23_Duplication	Medium invLOEUF	Medium Risk	Low Risk	Medium Risk	Low Risk	Low Risk	Low Risk	Low Risk	Low Risk	No HI/TS	Medium Risk	Medium Risk	Medium Risk	Medium Risk
13q12.12	13q12.12_Deletion	Low invLOEUF	Low Risk	High Risk	Low Risk	Low Risk	Low Risk	Low Risk	Low Risk	Low Risk	No HI/TS	Low Risk	Low Risk	Low Risk	Low Risk
13q12.12	13q12.12_Duplication	Low invLOEUF	High Risk	Medium Risk	High Risk	High Risk	Low Risk	Low Risk	Low Risk	Low Risk	No HI/TS	Low Risk	Low Risk	Low Risk	Low Risk
15q11.2	15q11.2_Deletion	Low invLOEUF	Medium Risk	Medium Risk	Medium Risk	High Risk	Low Risk	Low Risk	High Risk	Low Risk	No HI/TS	Low Risk	Low Risk	Medium Risk	Low Risk
15q11.2	15q11.2_Duplication	Low invLOEUF	Low Risk	Medium Risk	Medium Risk	High Risk	Low Risk	Low Risk	Low Risk	Low Risk	No HI/TS	Low Risk	Low Risk	Low Risk	Low Risk
PWAS	PWAS_Duplication	Medium invLOEUF	High Risk	High Risk	High Risk	Low Risk	High Risk	Low Risk	High Risk	High Risk	HI/TS	High Risk	Medium Risk	High Risk	High Risk
15q13.3	15q13.3_Deletion	Low invLOEUF	High Risk	High Risk	High Risk	High Risk	High Risk	High Risk	High Risk	Low Risk	No HI/TS	Medium Risk	Medium Risk	Medium Risk	Low Risk
15q13.3	15q13.3_Duplication	Low invLOEUF	Medium Risk	Medium Risk	Medium Risk	High Risk	Low Risk	Low Risk	Low Risk	Low Risk	No HI/TS	Low Risk	Low Risk	Low Risk	Low Risk
16p13.11	16p13.11_Deletion	Medium invLOEUF	Medium Risk	Medium Risk	High Risk	High Risk	Low Risk	Low Risk	Low Risk	High Risk	No HI/TS	Medium Risk	Medium Risk	Medium Risk	Medium Risk
16p13.11	16p13.11_Duplication	Medium invLOEUF	Medium Risk	Medium Risk	Medium Risk	High Risk	Low Risk	High Risk	High Risk	Low Risk	No HI/TS	Medium Risk	Medium Risk	Medium Risk	Medium Risk
16p12.1	16p12.1_Deletion	Low invLOEUF	Medium Risk	Medium Risk	Medium Risk	Low Risk	Low Risk	Low Risk	High Risk	Low Risk	No HI/TS	Low Risk	Low Risk	Medium Risk	Low Risk
16p12.1	16p12.1_Duplication	Low invLOEUF	Low Risk	Low Risk	Low Risk	Low Risk	Low Risk	Low Risk	Low Risk	Low Risk	No HI/TS	Low Risk	Low Risk	Low Risk	Low Risk
16p11.2d	16p11.2d_Deletion	Medium invLOEUF	Low Risk	Medium Risk	High Risk	High Risk	Low Risk	High Risk	High Risk	High Risk	HI/TS	Medium Risk	High Risk	High Risk	High Risk
16p11.2d	16p11.2d_Duplication	Medium invLOEUF	Medium Risk	Medium Risk	High Risk	High Risk	Low Risk	Low Risk	Low Risk	Low Risk	No HI/TS	Medium Risk	Medium Risk	Medium Risk	Medium Risk
16p11.2	16p11.2_Deletion	High invLOEUF	High Risk	Low Risk	Medium Risk	Low Risk	High Risk	High Risk	Low Risk	Low Risk	HI/TS	High Risk	High Risk	High Risk	High Risk
16p11.2	16p11.2_Duplication	High invLOEUF	High Risk	High Risk	Medium Risk	High Risk	High Risk	High Risk	High Risk	High Risk	HI/TS	High Risk	High Risk	High Risk	High Risk
17p12	17p12_Deletion	Low invLOEUF	Low Risk	Low Risk	Low Risk	Low Risk	High Risk	High Risk	High Risk	Low Risk	HI/TS	Medium Risk	Medium Risk	Medium Risk	Medium Risk
17p12	17p12_Duplication	Low invLOEUF	Low Risk	Low Risk	Medium Risk	Low Risk	Low Risk	Low Risk	Low Risk	Low Risk	HI/TS	Medium Risk	Medium Risk	Medium Risk	Medium Risk
17q12	17q12_Deletion	High invLOEUF	High Risk	High Risk	High Risk	Low Risk	High Risk	Low Risk	High Risk	Low Risk	HI/TS	High Risk	High Risk	High Risk	High Risk
17q12	17q12_Duplication	High invLOEUF	High Risk	High Risk	High Risk	High Risk	Low Risk	High Risk	High Risk	Low Risk	HI/TS	High Risk	High Risk	High Risk	High Risk
22q11.2	22q11.2_Deletion	High invLOEUF	Medium Risk	Medium Risk	High Risk	Low Risk	Low Risk	High Risk	High Risk	Low Risk	HI/TS	High Risk	High Risk	High Risk	High Risk
22q11.2	22q11.2_Duplication	High invLOEUF	High Risk	High Risk	Medium Risk	High Risk	High Risk	High Risk	Low Risk	Low Risk	HI/TS	High Risk	High Risk	High Risk	High Risk
22q11.2b	22q11.2b_Deletion	Medium invLOEUF	High Risk	Medium Risk	High Risk	High Risk	Low Risk	Low Risk	Low Risk	Low Risk	No HI/TS	Medium Risk	Medium Risk	Medium Risk	Medium Risk
22q11.2b	22q11.2b_Duplication	Medium invLOEUF	Medium Risk	High Risk	High Risk	High Risk	Low Risk	Low Risk	Low Risk	Low Risk	No HI/TS	Medium Risk	Medium Risk	Medium Risk	Medium Risk

## Sheet: eTable 3
eTable 3: Association analyses of rCNV groups across different grouping approaches for ASD, ADHD, SSD, and MDD. For grouping sensitivity analysis, we computed odds ratios (ORs)
and confidence intervals asscoaited with rCNV groups across 6 different grouping approaches for each diagnosis. Grouping approaches for divinding rCNVs into different risk levels included, invLOEUF;
using invLOEUF scores of rCNVs, iPSYCH-OR; rCNVs-asscoiatd Ors of each diagnosis in iPSYCH , anyCNV; simple appproach of having any rCNV vs no rCNV, Ext_OR; rCNVs-asscoaied ORs found in
litterature for each diagnosis, ClinGen; whether rCNVs were categorized with having some level of happloinsufficiency/triplosensitivity (HI/TS) on ClinGen , and composite score; computed based on risk
categroies created by invLOEUF, ClinGen, and Ext_OR approaches (see Supplementary text, sFigure1,sTable1-2). "HI/TS" and No" HI/TS" are defined as whether rCNV have HI/TS or not according to
ClinGen Number of rCNV carriers and non carriers within cases and cotrols of each risk group are specified in the last four columns. ASD; ASD spectrum disorder, ADHD; attention-deficit hyperactivity
disorder, SSD; schizophrenia spectrum disorder, MDD; major depressive disorder.
Diagnosis	Risk group	OR	P	LCI	UCI	Grouping Strategy	N_carriers_case	N_carriers_control	N_noCNV_case	N_noCNV_ctr
ASD	invLOEUF<10	1.44	1.83e-06	1.24	1.67	invLOEUF	332	486	16323	35593
ASD	10<invLOEUF<25	1.7	1.61e-06	1.37	2.11	invLOEUF	155	214	16323	35593
ASD	invLOEUF>25	2.75	6.76e-13	2.09	3.63	invLOEUF	126	107	16323	35593
ADHD	invLOEUF<10	1.42	7.07e-07	1.24	1.64	invLOEUF	392	489	19271	35425
ADHD	10<invLOEUF<25	1.58	1.11e-05	1.29	1.94	invLOEUF	166	214	19271	35425
ADHD	invLOEUF>25	2.47	3.59e-12	1.92	3.19	invLOEUF	147	111	19271	35425
SSD	invLOEUF<10	1.16	0.13	0.95	1.41	invLOEUF	157	466	9436	33205
SSD	10<invLOEUF<25	1.92	3.91e-07	1.49	2.47	invLOEUF	95	199	9436	33205
SSD	invLOEUF>25	1.96	0.00014	1.38	2.76	invLOEUF	56	100	9436	33205
MDD	invLOEUF<10	1.04	0.62	0.89	1.2	invLOEUF	385	454	24997	32802
MDD	10<invLOEUF<25	1.21	0.084	0.97	1.51	invLOEUF	162	197	24997	32802
MDD	invLOEUF>25	0.98	0.91	0.71	1.35	invLOEUF	80	98	24997	32802
ASD	OR<1	0.85	0.19	0.67	1.08	iPSYCH-OR	108	261	16323	35593
ASD	1<OR<2	1.6	1.88e-08	1.36	1.88	iPSYCH-OR	280	392	16323	35593
ASD	OR>2	3.34	2.78e-27	2.69	4.17	iPSYCH-OR	225	154	16323	35593
ADHD	OR<1	0.52	0.0047	0.32	0.81	iPSYCH-OR	25	87	19271	35425
ADHD	1<OR<2	1.54	1.95e-11	1.35	1.74	iPSYCH-OR	484	586	19271	35425
ADHD	OR>2	2.58	9.1e-17	2.07	3.23	iPSYCH-OR	196	141	19271	35425
SSD	OR<1	0.87	0.74	0.36	1.88	iPSYCH-OR	8	48	9436	33205
SSD	1<OR<2	1.08	0.37	0.91	1.27	iPSYCH-OR	209	592	9436	33205
SSD	OR>2	1.92	3.45e-06	1.45	2.52	iPSYCH-OR	91	125	9436	33205
MDD	OR<1	0.72	0.019	0.55	0.95	iPSYCH-OR	94	161	24997	32802
MDD	1<OR<2	1.17	0.013	1.03	1.33	iPSYCH-OR	533	588	24997	32802
ASD	anyCNV	1.68	3.59e-19	1.5	1.88	anyCNV	613	807	16323	35593
ADHD	anyCNV	1.61	1.18e-18	1.45	1.78	anyCNV	705	814	19271	35425
SSD	anyCNV	1.47	1.08e-07	1.27	1.69	anyCNV	308	765	9436	33205
MDD	anyCNV	1.08	0.22	0.96	1.21	anyCNV	627	749	24997	32802
ASD	Low Risk	1.38	1.52e-06	1.21	1.57	Ext_OR	422	669	16323	35593
ASD	High Risk	3.16	4.32e-22	2.5	3.99	Ext_OR	191	138	16323	35593
ADHD	Low Risk	1.46	9.99e-09	1.28	1.66	Ext_OR	443	570	19271	35425
ADHD	High Risk	1.94	4.88e-13	1.62	2.33	Ext_OR	262	244	19271	35425
SSD	Low Risk	1.44	0.000441	1.17	1.75	Ext_OR	147	375	9436	33205
SSD	High Risk	1.5	5.2e-05	1.23	1.82	Ext_OR	161	390	9436	33205
MDD	Low Risk	1.06	0.35	0.94	1.2	Ext_OR	543	658	24997	32802
MDD	High Risk	1.18	0.32	0.85	1.62	Ext_OR	84	91	24997	32802
ASD	No HI/TS	1.41	5.25e-07	1.23	1.61	ClinGen	397	622	16323	35593
ASD	HI/TS	2.57	1.35e-18	2.08	3.17	ClinGen	216	185	16323	35593
ADHD	No HI/TS	1.5	8.05e-11	1.33	1.7	ClinGen	494	618	19271	35425
ADHD	HI/TS	1.92	2.01e-10	1.57	2.35	ClinGen	211	196	19271	35425
SSD	No HI/TS	1.33	0.000912	1.12	1.57	ClinGen	213	582	9436	33205
SSD	HI/TS	1.92	1.16e-06	1.47	2.5	ClinGen	95	183	9436	33205
MDD	No HI/TS	1.1	0.16	0.96	1.25	ClinGen	491	571	24997	32802
MDD	HI/TS	1	0.99	0.78	1.27	ClinGen	136	178	24997	32802
ASD	Low Risk	1.3	0.0019	1.1	1.54	composite score	249	417	16323	35593
ASD	Medium Risk	1.63	3.78e-07	1.35	1.97	composite score	214	285	16323	35593
ASD	High Risk	3.36	4.93e-19	2.58	4.4	composite score	150	105	16323	35593
ADHD	Low Risk	1.42	5.93e-06	1.22	1.65	composite score	312	414	19271	35425
ADHD	Medium Risk	1.57	6.3e-07	1.31	1.88	composite score	242	281	19271	35425
ADHD	High Risk	2.32	2.84e-11	1.81	2.98	composite score	151	119	19271	35425
SSD	Low Risk	1.22	0.18	0.91	1.62	composite score	68	206	9436	33205
SSD	Medium Risk	1.38	0.00077	1.14	1.66	composite score	169	445	9436	33205
SSD	High Risk	2.25	5e-07	1.63	3.07	composite score	71	114	9436	33205
MDD	Low Risk	1.04	0.59	0.89	1.22	composite score	326	394	19271	35425
MDD	Medium Risk	1.16	0.14	0.95	1.42	composite score	210	243	19271	35425
MDD	High Risk	1.01	0.96	0.75	1.35	composite score	91	112	19271	35425

## Sheet: eTable 4
locus	CNV	OR	Pval	LCI	UCI
TAR	Deletion	0.5	0.25	0.13	1.52
TAR	Duplication	1.61	0.04	1.02	2.52
TAR	Deletion	0.47	0.2	0.13	1.39
TAR	Duplication	1.85	0.0034	1.23	2.79
TAR	Deletion	1.51	0.5	0.4	4.76
TAR	Duplication	1.08	0.81	0.57	1.93
TAR	Deletion	1.07	0.9	0.35	3.06
TAR	Duplication	1.48	0.08	0.96	2.3
1q21.1	Deletion	2.77	0.0092	1.3	6.12
1q21.1	Duplication	4.1	2.8e-08	2.52	6.84
1q21.1	Deletion	1.99	0.057	0.99	4.1
1q21.1	Duplication	2.22	0.0012	1.37	3.64
1q21.1	Deletion	1.64	0.3	0.61	4.15
1q21.1	Duplication	2.47	0.0049	1.3	4.61
1q21.1	Deletion	1.7	0.19	0.77	3.87
1q21.1	Duplication	1.23	0.51	0.67	2.24
2q11.2	Deletion	1.38	0.7	0.25	6.94
2q11.2	Deletion	2.45	0.2	0.62	10.3
2q11.2	Deletion	8.3	0.021	1.46	64.14
2q11.2	Deletion	3.2	0.18	0.66	23.16
2q13	Deletion	0.8	0.59	0.33	1.76
2q13	Duplication	0.96	0.95	0.24	3.32
2q13	Deletion	1.24	0.51	0.65	2.37
2q13	Duplication	1.18	0.75	0.41	3.38
2q13	Deletion	1.15	0.77	0.42	2.85
2q13	Duplication	1.5	0.56	0.32	5.47
2q13	Deletion	0.93	0.86	0.42	1.98
2q13	Duplication	0.71	0.59	0.19	2.4
2q21.1	Deletion	2.16	0.24	0.6	8.59
2q21.1	Duplication	0.56	0.47	0.08	2.38
2q21.1	Deletion	2.52	0.15	0.75	9.75
2q21.1	Deletion	2.21	0.4	0.27	13.19
2q21.1	Duplication	0.51	0.34	0.11	1.91
10q11.23	Deletion	0.81	0.73	0.21	2.57
10q11.23	Duplication	1.82	0.45	0.34	8.74
10q11.23	Deletion	0.31	0.14	0.05	1.21
10q11.23	Deletion	0.62	0.56	0.09	2.6
10q11.23	Duplication	1.81	0.47	0.32	9.09
10q11.23	Deletion	0.62	0.41	0.18	1.87
10q11.23	Duplication	0.63	0.6	0.08	3.36
13q12.12	Deletion	0.86	0.87	0.11	4.39
13q12.12	Duplication	2.66	0.11	0.8	9.42
13q12.12	Deletion	3.63	0.025	1.21	12.12
13q12.12	Duplication	1.33	0.68	0.32	5.21
13q12.12	Deletion	0.48	0.27	0.12	1.77
13q12.12	Duplication	1.7	0.44	0.42	6.84
15q11.2	Deletion	1.52	0.00052	1.2	1.92
15q11.2	Duplication	0.94	0.62	0.72	1.21
15q11.2	Deletion	1.48	0.00053	1.18	1.84
15q11.2	Duplication	1.32	0.015	1.06	1.64
15q11.2	Deletion	1.03	0.86	0.74	1.41
15q11.2	Duplication	1.25	0.14	0.92	1.67
15q11.2	Deletion	1.14	0.29	0.9	1.44
15q11.2	Duplication	1.05	0.68	0.83	1.34
PWAS	Duplication	19.25	3.7e-08	7.52	65.35
PWAS	Duplication	3.06	0.051	1.03	10.19
PWAS	Duplication	8.03	0.00063	2.48	28.41
PWAS	Duplication	0.73	0.7	0.13	3.71
15q13.3	Deletion	4.64	0.00015	2.15	10.66
15q13.3	Duplication	1.51	0.18	0.81	2.76
15q13.3	Deletion	2.47	0.029	1.11	5.76
15q13.3	Duplication	1.55	0.11	0.9	2.65
15q13.3	Deletion	2.95	0.018	1.19	7.39
15q13.3	Duplication	1.52	0.25	0.72	3.07
15q13.3	Deletion	1.79	0.17	0.79	4.25
15q13.3	Duplication	1.57	0.11	0.91	2.74
16p13.11	Deletion	1.65	0.064	0.97	2.81
16p13.11	Duplication	1.76	0.0015	1.24	2.49
16p13.11	Deletion	1.99	0.0043	1.24	3.2
16p13.11	Duplication	1.98	2.9e-05	1.44	2.74
16p13.11	Deletion	2.2	0.011	1.19	4.03
16p13.11	Duplication	1.99	0.0011	1.31	3
16p13.11	Deletion	1.14	0.65	0.65	1.99
16p13.11	Duplication	1.55	0.016	1.09	2.22
16p12.1	Deletion	1.1	0.69	0.67	1.79
16p12.1	Duplication	0.94	0.88	0.41	2.02
16p12.1	Deletion	1.85	0.0022	1.25	2.74
16p12.1	Duplication	0.56	0.19	0.22	1.28
16p12.1	Deletion	1.2	0.55	0.65	2.12
16p12.1	Duplication	0.45	0.21	0.1	1.36
16p12.1	Deletion	0.77	0.29	0.48	1.24
16p12.1	Duplication	0.96	0.91	0.45	1.99
16p11.2d	Deletion	0.84	0.73	0.31	2.11
16p11.2d	Duplication	1.28	0.55	0.56	2.8
16p11.2d	Deletion	1.03	0.95	0.45	2.27
16p11.2d	Duplication	1.69	0.12	0.86	3.31
16p11.2d	Deletion	2.03	0.12	0.82	4.89
16p11.2d	Duplication	2.07	0.062	0.94	4.42
16p11.2d	Deletion	1.01	0.98	0.42	2.39
16p11.2d	Duplication	1.22	0.57	0.62	2.42
16p11.2	Deletion	3.9	3.2e-06	2.22	7.03
16p11.2	Duplication	2.52	5.3e-05	1.61	3.96
16p11.2	Deletion	0.93	0.84	0.42	1.92
16p11.2	Duplication	3.13	9.8e-09	2.13	4.65
16p11.2	Deletion	1.28	0.56	0.54	2.79
16p11.2	Duplication	1.86	0.024	1.07	3.16
16p11.2	Deletion	0.4	0.044	0.15	0.94
16p11.2	Duplication	1.16	0.56	0.71	1.87
17p12	Deletion	0.74	0.48	0.31	1.65
17p12	Duplication	0.59	0.45	0.13	2.12
17p12	Deletion	0.41	0.061	0.15	0.98
17p12	Duplication	0.71	0.57	0.19	2.21
17p12	Deletion	0.48	0.25	0.11	1.48
17p12	Duplication	1.54	0.48	0.41	4.85
17p12	Deletion	0.82	0.6	0.37	1.77
17p12	Duplication	0.68	0.5	0.22	2.02
17q12	Deletion	3.86	0.0056	1.52	10.6
17q12	Duplication	3.04	0.0079	1.35	7.04
17q12	Deletion	2.12	0.17	0.72	6.56
17q12	Duplication	3.66	0.0003	1.85	7.65
17q12	Deletion	3.56	0.083	0.8	15.12
17q12	Duplication	2.92	0.025	1.13	7.59
17q12	Duplication	1.78	0.19	0.75	4.37
22q11.2	Deletion	1.53	0.39	0.57	4.09
22q11.2	Duplication	2.65	4.3e-05	1.67	4.24
22q11.2	Deletion	1.48	0.45	0.53	4.13
22q11.2	Duplication	2.58	1.4e-05	1.69	3.99
22q11.2	Deletion	2.41	0.077	0.91	6.51
22q11.2	Duplication	1.46	0.25	0.75	2.71
22q11.2	Deletion	0.89	0.83	0.27	2.68
22q11.2	Duplication	1.11	0.7	0.65	1.89
22q11.2b	Deletion	2.55	0.13	0.74	8.8
22q11.2b	Duplication	1.12	0.86	0.29	3.85
22q11.2b	Deletion	1.97	0.25	0.6	6.49
22q11.2b	Duplication	2.01	0.19	0.7	5.92
22q11.2b	Deletion	2.64	0.14	0.7	9.88
22q11.2b	Duplication	2.75	0.08	0.85	8.67
22q11.2b	Deletion	1.54	0.52	0.41	6.33
22q11.2b	Duplication	1.09	0.88	0.33	3.44

## Sheet: eTable 5
Diagnosis	Locus	rCNV	OR	LCI	UCI	pmid
ASD	1q21.1	Deletion	1.6	0.2	11.7	22424231
ASD	1q21.1	Duplication	8	3.5	18.4	22424231
ASD	15q11.2	Deletion	0.3	0.1	1.4	22424231
ASD	PWAS	Duplication	42.6	15.7	115.5	22424231
ASD	15q13.3	Deletion	10.8	3.5	33.1	22424231
ASD	16p13.11	Duplication	1.5	0.5	4	22424231
ASD	16p11.2	Deletion	9.5	5.2	17.4	22424231
ASD	16p11.2	Duplication	11.8	6.1	22.7	22424231
ASD	17p12	Deletion	4	0.9	17.5	22424231
ASD	17q12	Deletion	16	2.9	87.9	22424231
ASD	22q11.2	Duplication	3.3	1.6	6.6	22424231
ADHD	1q21.1	Deletion	2.68	0.92	6.44	31624239
ADHD	1q21.1	Duplication	3.44	1.67	6.52	31624239
ADHD	15q11.2	Deletion	1.65	1.11	2.37	31624239
ADHD	15q13.3	Deletion	5.97	2.63	12.6	31624239
ADHD	16p13.11	Duplication	2.12	1.31	3.27	31624239
ADHD	16p12.1	Deletion	1.52	0.63	3.16	31624239
ADHD	16p11.2d	Deletion	2.19	0.42	7.29	31624239
ADHD	16p11.2	Deletion	2.16	0.75	5.11	31624239
ADHD	16p11.2	Duplication	4.34	2.27	7.81	31624239
ADHD	17p12	Deletion	2.2	0.67	5.66	31624239
ADHD	17q12	Duplication	2.2	0.76	5.24	31624239
ADHD	22q11.2	Deletion	10.73	4.66	23.15	31624239
ADHD	22q11.2	Duplication	2.24	1.32	3.63	31624239
SSD	TAR	Deletion	1.2	0.36	3.9	27602560
SSD	TAR	Duplication	1.9	0.93	3.93	27602560
SSD	1q21.1	Deletion	8.35	4.65	14.99	24311552
SSD	1q21.1	Duplication	3.45	1.92	6.2	24311552
SSD	2q11.2	Deletion	9.3	1.03	447.76	27602560
SSD	2q13	Deletion	3.6	0.26	206.03	27602560
SSD	2q13	Duplication	1.7	0.3	9.98	27602560
SSD	15q11.2	Deletion	2.15	1.71	2.68	24311552
SSD	PWAS	Duplication	13.2	3.72	46.77	24311552
SSD	15q13.3	Deletion	7.52	3.98	14.19	24311552
SSD	16p13.11	Deletion	1.1	0.43	2.73	27602560
SSD	16p13.11	Duplication	2.3	1.57	3.36	24311552
SSD	16p12.1	Deletion	3.3	1.61	7.05	27602560
SSD	16p11.2d	Deletion	3.39	1.21	9.52	24311552
SSD	16p11.2d	Duplication	1.2	0.44	3.08	27602560
SSD	16p11.2	Deletion	0.62	0.19	1.79	27602560
SSD	16p11.2	Duplication	9.4	4.2	20.9	27869829
SSD	17p12	Deletion	3.62	1.73	7.57	24311552
SSD	17q12	Deletion	6.64	1.78	24.72	24311552
SSD	17q12	Duplication	2.2	0.74	6.76	27602560
SSD	22q11.2	Deletion	67.7	9.4	492.8	27869829
SSD	22q11.2	Duplication	0.15	0.04	0.52	27869829
MDD	TAR	Deletion	0.95	0.29	2.29	30994872
MDD	TAR	Duplication	1.17	0.77	1.69	30994872
MDD	1q21.1	Deletion	1.11	0.46	2.22	30994872
MDD	1q21.1	Duplication	2.17	1.34	3.36	30994872
MDD	2q11.2	Deletion	2.34	0.69	6.02	30994872
MDD	2q13	Deletion	0.98	0.24	2.67	30994872
MDD	2q13	Duplication	1.29	0.49	2.9	30994872
MDD	15q11.2	Deletion	1.11	0.9	1.35	30994872
MDD	PWAS	Duplication	8.14	2.77	21.69	30994872
MDD	15q13.3	Deletion	0.77	0.13	2.52	30994872
MDD	16p13.11	Deletion	2.21	1.25	3.63	30994872
MDD	16p13.11	Duplication	0.87	0.63	1.78	30994872
MDD	16p12.1	Deletion	1.47	0.9	2.27	30994872
MDD	16p11.2d	Deletion	2.23	0.92	4.63	30994872
MDD	16p11.2d	Duplication	1.57	0.82	2.73	30994872
MDD	16p11.2	Deletion	1.21	0.54	2.34	30994872
MDD	16p11.2	Duplication	2.65	1.53	4.31	30994872
MDD	17q12	Duplication	1.55	0.69	3.02	30994872
MDD	22q11.2	Deletion	1.69	0.09	9.17	30994872
MDD	22q11.2	Duplication	1.72	1.12	2.53	30994872

## Sheet: eTable 8
eTable 8: Number of individuals across PGS strata and rCNV groups
in case–control analyses for each diagnostic category. PGS stataum; less than
20th %, between 20th and 80th %, and over 80th %, Diagnosis; ADHD;
attention-deficit hyperactivity disorder, SSD; schizophrenia spectrum
disorder, MDD; major depressive disorder, SSD_no_dd; SSD without
comorbid childhood-onset disorder. Frequency indicates the number of
individuals within each stratum included in the case–control analysis for
each diagnosis.
PGS stratum	rCNV group	Frequency	Diagnosis
<20	no rCNV	9753	ASD
20-80	no rCNV	31123	ASD
>80	no rCNV	11032	ASD
<20	invLOEUF<10	142	ASD
20-80	invLOEUF<10	489	ASD
>80	invLOEUF<10	168	ASD
<20	10<invLOEUF<25	79	ASD
20-80	10<invLOEUF<25	228	ASD
>80	10<invLOEUF<25	79	ASD
<20	invLOEUF>25	50	ASD
20-80	invLOEUF>25	169	ASD
>80	invLOEUF>25	63	ASD
<20	no rCNV	9700	ADHD
>80	no rCNV	12516	ADHD
20-80	no rCNV	32472	ADHD
<20	invLOEUF<10	147	ADHD
>80	invLOEUF<10	200	ADHD
20-80	invLOEUF<10	507	ADHD
<20	10<invLOEUF<25	63	ADHD
>80	10<invLOEUF<25	92	ADHD
20-80	10<invLOEUF<25	255	ADHD
<20	invLOEUF>25	56	ADHD
>80	invLOEUF>25	65	ADHD
20-80	invLOEUF>25	178	ADHD
<20	no rCNV	8124	SSD
20-80	no rCNV	25765	SSD
>80	no rCNV	9541	SSD
<20	invLOEUF<10	122	SSD
20-80	invLOEUF<10	356	SSD
>80	invLOEUF<10	140	SSD
<20	10<invLOEUF<25	51	SSD
20-80	10<invLOEUF<25	184	SSD
>80	10<invLOEUF<25	81	SSD
<20	invLOEUF>25	35	SSD
20-80	invLOEUF>25	103	SSD
>80	invLOEUF>25	44	SSD
<20	no rCNV	7829	SSD_wo_ndd
20-80	no rCNV	24521	SSD_wo_ndd
>80	no rCNV	8887	SSD_wo_ndd
<20	invLOEUF<10	113	SSD_wo_ndd
20-80	invLOEUF<10	337	SSD_wo_ndd
>80	invLOEUF<10	127	SSD_wo_ndd
<20	10<invLOEUF<25	47	SSD_wo_ndd
20-80	10<invLOEUF<25	170	SSD_wo_ndd
>80	10<invLOEUF<25	68	SSD_wo_ndd
<20	invLOEUF>25	32	SSD_wo_ndd
20-80	invLOEUF>25	90	SSD_wo_ndd
>80	invLOEUF>25	33	SSD_wo_ndd
<20	no rCNV	9447	MDD
20-80	no rCNV	34657	MDD
>80	no rCNV	14288	MDD
<20	invLOEUF<10	126	MDD
20-80	invLOEUF<10	486	MDD
>80	invLOEUF<10	212	MDD
<20	10<invLOEUF<25	58	MDD
20-80	10<invLOEUF<25	224	MDD
>80	10<invLOEUF<25	102	MDD
<20	invLOEUF>25	35	MDD
20-80	invLOEUF>25	123	MDD
>80	invLOEUF>25	53	MDD

## Sheet: eTable 11
eTable 11: Model fitting results for ASD, ADHD, SSD, and MDD as a function of
PGS and rCNV status in carriers of common rCNVs in iPSYCH2015. In addition to the main
analyses we assessed the joint effect of rCNVs and PGS on ASD, ADHD, SSD, and MDD using
most common rCNVs (i.e., 1/1000 carriers in iPSYCH2015) indivdiually by adding each
variables step-wise by Generalised linear models (GLMs). Each model then was tested against
its nested model using Likelihood ratio test. rCNV and PGS collumns reffer to the rCNV and PGS
that was used in each model. P and chisq values are derived from the LRT. All models were
adjusted for age, sex and genotyping array. Additive and interactive models; correpsond to the
models inclduing "CNV+PGS" and "CNVxPSG" as explnatpry variables, respectively. Since there
was no indiction of signifgicant effect of rCNVs on MDD in "cnv_only" based models, we did not
report the LRT results derived from additive or interactive models in MDD.
rCNV	pheno	pgs	p	chisq	df	model
TAR_dup	ASD	pgs_asd	0.18	1.77	4	cnv_only
TAR_dup	ASD	pgs_asd	0.16	2	5	additive
TAR_dup	ASD	pgs_asd	0.6	0.27	6	interactive
TAR_dup	ADHD	pgs_adhd	0.0094	6.74	4	cnv_only
TAR_dup	ADHD	pgs_adhd	0.01	6.58	5	additive
TAR_dup	ADHD	pgs_adhd	0.91	0.01	6	interactive
TAR_dup	SSD	pgs_scz	0.91	0.01	4	cnv_only
TAR_dup	SSD	pgs_scz	0.87	0.03	5	additive
TAR_dup	SSD	pgs_scz	0.24	1.35	6	interactive
TAR_dup	MDD	pgs_mdd	0.24	1.4	4	cnv_only
1q21.1_dup	ASD	pgs_asd	3.14673e-07	26.16	4	cnv_only
1q21.1_dup	ASD	pgs_asd	3.4285e-07	25.99	5	additive
1q21.1_dup	ASD	pgs_asd	0.86	0.03	6	interactive
1q21.1_dup	ADHD	pgs_adhd	0.0056	7.67	4	cnv_only
1q21.1_dup	ADHD	pgs_adhd	0.0074	7.17	5	additive
1q21.1_dup	ADHD	pgs_adhd	0.32	0.96	6	interactive
1q21.1_dup	SSD	pgs_scz	0.039	4.28	4	cnv_only
1q21.1_dup	SSD	pgs_scz	0.049	3.88	5	additive
1q21.1_dup	SSD	pgs_scz	0.96	0	6	interactive
1q21.1_dup	MDD	pgs_mdd	0.86	0.03	4	cnv_only
15q11.2_del	ASD	pgs_asd	0.00058	11.82	4	cnv_only
15q11.2_del	ASD	pgs_asd	0.00048	12.18	5	additive
15q11.2_del	ASD	pgs_asd	0.95	0	6	interactive
15q11.2_del	ADHD	pgs_adhd	0.0025	9.15	4	cnv_only
15q11.2_del	ADHD	pgs_adhd	0.0039	8.31	5	additive
15q11.2_del	ADHD	pgs_adhd	0.46	0.54	6	interactive
15q11.2_del	SSD	pgs_scz	0.46	0.55	4	cnv_only
15q11.2_del	SSD	pgs_scz	0.39	0.74	5	additive
15q11.2_del	SSD	pgs_scz	0.71	0.14	6	interactive
15q11.2_del	MDD	pgs_mdd	0.32	0.97	4	cnv_only
15q11.2_dup	ASD	pgs_asd	0.82	0.05	4	cnv_only
15q11.2_dup	ASD	pgs_asd	0.83	0.05	5	additive
15q11.2_dup	ASD	pgs_asd	0.26	1.24	6	interactive
15q11.2_dup	ADHD	pgs_adhd	0.027	4.86	4	cnv_only
15q11.2_dup	ADHD	pgs_adhd	0.023	5.2	5	additive
15q11.2_dup	ADHD	pgs_adhd	0.59	0.3	6	interactive
15q11.2_dup	SSD	pgs_scz	0.28	1.18	4	cnv_only
15q11.2_dup	SSD	pgs_scz	0.44	0.6	5	additive
15q11.2_dup	SSD	pgs_scz	0.84	0.04	6	interactive
15q11.2_dup	MDD	pgs_mdd	0.68	0.17	4	cnv_only
16p13.11_del	ASD	pgs_asd	0.021	5.33	4	cnv_only
16p13.11_del	ASD	pgs_asd	0.023	5.17	5	additive
16p13.11_del	ASD	pgs_asd	0.73	0.11	6	interactive
16p13.11_del	ADHD	pgs_adhd	0.002	9.46	4	cnv_only
16p13.11_del	ADHD	pgs_adhd	0.0019	9.7	5	additive
16p13.11_del	ADHD	pgs_adhd	0.41	0.68	6	interactive
16p13.11_del	SSD	pgs_scz	0.0016	9.98	4	cnv_only
16p13.11_del	SSD	pgs_scz	0.0011	10.58	5	additive
16p13.11_del	SSD	pgs_scz	0.15	2.04	6	interactive
16p13.11_del	MDD	pgs_mdd	0.87	0.03	4	cnv_only
16p13.11_dup	ASD	pgs_asd	0.0034	8.6	4	cnv_only
16p13.11_dup	ASD	pgs_asd	0.002	9.13	5	additive
16p13.11_dup	ASD	pgs_asd	0.87	0.03	6	interactive
16p13.11_dup	ADHD	pgs_adhd	0.0031	8.77	4	cnv_only
16p13.11_dup	ADHD	pgs_adhd	0.0045	8.08	5	additive
16p13.11_dup	ADHD	pgs_adhd	0.0056	7.66	6	interactive
16p13.11_dup	SSD	pgs_scz	0.03	4.4	4	cnv_only
16p13.11_dup	SSD	pgs_scz	0.04	4.17	5	additive
16p13.11_dup	SSD	pgs_scz	0.88	0.02	6	interactive
16p13.11_dup	MDD	pgs_mdd	0.09	2.94	4	cnv_only
16p12.1_del	ASD	pgs_asd	0.68	0.17	4	cnv_only
16p12.1_del	ASD	pgs_asd	0.69	0.18	5	additive
16p12.1_del	ASD	pgs_asd	0.6	0.28	6	interactive
16p12.1_del	ADHD	pgs_adhd	0.027	4.91	4	cnv_only
16p12.1_del	ADHD	pgs_adhd	0.03	4.53	5	additive
16p12.1_del	ADHD	pgs_adhd	0.66	0.19	6	interactive
16p12.1_del	SSD	pgs_scz	0.82	0.05	4	cnv_only
16p12.1_del	SSD	pgs_scz	0.7	0.15	5	additive
16p12.1_del	SSD	pgs_scz	0.06	3.39	6	interactive
16p12.1_del	MDD	pgs_mdd	0.34	0.92	4	cnv_only
16p11.2_dup	ASD	pgs_asd	9.95945e-06	19.52	4	cnv_only
16p11.2_dup	ASD	pgs_asd	9.65587e-06	19.58	5	additive
16p11.2_dup	ASD	pgs_asd	0.96	0	6	interactive
16p11.2_dup	ADHD	pgs_adhd	7.58421e-09	33.38	4	cnv_only
16p11.2_dup	ADHD	pgs_adhd	2.95133e-09	35.22	5	additive
16p11.2_dup	ADHD	pgs_adhd	0.76	0.09	6	interactive
16p11.2_dup	SSD	pgs_scz	0.02	5.38	4	cnv_only
16p11.2_dup	SSD	pgs_scz	0.02	5.45	5	additive
16p11.2_dup	SSD	pgs_scz	0.78	0.08	6	interactive
16p11.2_dup	MDD	pgs_mdd	0.53	0.4	4	cnv_only
22q11.2_dup	ASD	pgs_asd	0.0019	9.65	4	cnv_only
22q11.2_dup	ASD	pgs_asd	0.0016	9.99	5	additive
22q11.2_dup	ASD	pgs_asd	0.29	1.14	6	interactive
22q11.2_dup	ADHD	pgs_adhd	0.0008	11.23	4	cnv_only
22q11.2_dup	ADHD	pgs_adhd	0.00046	12.27	5	additive
22q11.2_dup	ADHD	pgs_adhd	0.91	0.01	6	interactive
22q11.2_dup	SSD	pgs_scz	0.26	1.26	4	cnv_only
22q11.2_dup	SSD	pgs_scz	0.16	2	5	additive
22q11.2_dup	SSD	pgs_scz	0.445	0.57	6	interactive
22q11.2_dup	MDD	pgs_mdd	0.81	0.06	4	cnv_only

## Sheet: eTable 12
eTable 12: Model fitting results for SSD without comorbid childhood-onset disordersas a function of
PGS and rCNV status in carriers of common rCNVs in iPSYCH2015. As a sensitivity analysis for
SSD, we assessed the joint effect of rCNVs and PGS on SSD cases without any comorbid childhood-
onset disorders using the most common rCNVs (i.e., 1/1000 carriers in iPSYCH2015) indivdiually by
adding each variable step-wise by generalised linear models (GLMs). Each model then was tested
against its nested model using Likelihood ratio test. rCNV and PGS column reffers to the rCNV and PGS
that was used in each model. P and chisq values are derived from the LRT. All models were
adjusted for age, sex and genotyping array. Additive and interactive models; correpsond to the
models inclduing "CNV+PGS" and "CNVxPSG" as explnatpry variables, respectively.
rCNV	Diagnosis	PGS	P	chisq	df	model
15q11.2_del	ssd_no_dd	pgs_scz	0.213896	1.54486	4	cnv_only
15q11.2_del	ssd_no_dd	pgs_scz	0.183769	1.76688	5	additive
15q11.2_del	ssd_no_dd	pgs_scz	0.394665	0.724521	6	interactive
15q11.2_dup	ssd_no_dd	pgs_scz	0.159621	1.97782	4	cnv_only
15q11.2_dup	ssd_no_dd	pgs_scz	0.27069	1.21325	5	additive
15q11.2_dup	ssd_no_dd	pgs_scz	0.944874	0.00478108	6	interactive
16p11.2_dup	ssd_no_dd	pgs_scz	0.426407	0.632591	4	cnv_only
16p11.2_dup	ssd_no_dd	pgs_scz	0.405355	0.692383	5	additive
16p11.2_dup	ssd_no_dd	pgs_scz	0.6848	0.164772	6	interactive
16p12.1_del	ssd_no_dd	pgs_scz	0.816768	0.0536867	4	cnv_only
16p12.1_del	ssd_no_dd	pgs_scz	0.817892	0.0530184	5	additive
16p12.1_del	ssd_no_dd	pgs_scz	0.2135	1.54753	6	interactive
16p13.11_del	ssd_no_dd	pgs_scz	0.438862	0.599257	4	cnv_only
16p13.11_del	ssd_no_dd	pgs_scz	0.303052	1.06072	5	additive
16p13.11_del	ssd_no_dd	pgs_scz	0.000921579	10.9788	6	interactive
16p13.11_dup	ssd_no_dd	pgs_scz	0.0511167	3.80445	4	cnv_only
16p13.11_dup	ssd_no_dd	pgs_scz	0.0508496	3.81322	5	additive
16p13.11_dup	ssd_no_dd	pgs_scz	0.936638	0.00631969	6	interactive
1q21.1_dup	ssd_no_dd	pgs_scz	0.146592	2.10736	4	cnv_only
1q21.1_dup	ssd_no_dd	pgs_scz	0.177347	1.81971	5	additive
1q21.1_dup	ssd_no_dd	pgs_scz	0.989218	>0.01	6	interactive
22q11.2_dup	ssd_no_dd	pgs_scz	0.518581	0.416715	4	cnv_only
22q11.2_dup	ssd_no_dd	pgs_scz	0.32933	0.951532	5	additive
22q11.2_dup	ssd_no_dd	pgs_scz	0.870046	0.026765	6	interactive
TAR_dup	ssd_no_dd	pgs_scz	0.457652	0.551631	4	cnv_only
TAR_dup	ssd_no_dd	pgs_scz	0.427183	0.630471	5	additive
TAR_dup	ssd_no_dd	pgs_scz	0.123508	2.37226	6	interactive

## Sheet: eTable 18
Diagnosis	PGS	mean	se	rCNV group
ASD	ASD	0.1493	0.0079	no rCNV
ASD	ASD	0.1206	0.0538	invLOEUF<10
ASD	ASD	0.0207	0.0889	10<invLOEUF<25
ASD	ASD	0.1278	0.0788	invLOEUF>25
ASD	ASD	0.097	0.0401	any rCNV
ASD	ADHD	0.1179	0.0079	no rCNV
ASD	ADHD	0.1767	0.0519	invLOEUF<10
ASD	ADHD	0.107	0.0753	10<invLOEUF<25
ASD	ADHD	0.1978	0.0804	invLOEUF>25
ASD	ADHD	0.1642	0.0378	any rCNV
ASD	SCZ	0.1444	0.0079	no rCNV
ASD	SCZ	0.1762	0.0544	invLOEUF<10
ASD	SCZ	0.1097	0.0843	10<invLOEUF<25
ASD	SCZ	0.0164	0.0827	invLOEUF>25
ASD	SCZ	0.1197	0.0402	any rCNV
ASD	MDD	0.2124	0.0078	no rCNV
ASD	MDD	0.21	0.059	invLOEUF<10
ASD	MDD	0.16	0.07	10<invLOEUF<25
ASD	MDD	0.1477	0.077	invLOEUF>25
ASD	MDD	0.19	0.039	any rCNV
ADHD	ASD	0.0333	0.0072	no rCNV
ADHD	ASD	-0.0135	0.0518	invLOEUF<10
ADHD	ASD	-0.0215	0.0744	10<invLOEUF<25
ADHD	ASD	-0.0587	0.0732	invLOEUF>25
ADHD	ASD	-0.0262	0.0367	any rCNV
ADHD	ADHD	0.2766	0.0072	no rCNV
ADHD	ADHD	0.2311	0.0518	invLOEUF<10
ADHD	ADHD	0.2079	0.0683	10<invLOEUF<25
ADHD	ADHD	0.2003	0.0739	invLOEUF>25
ADHD	ADHD	0.2179	0.036	any rCNV
ADHD	SCZ	0.0854	0.0074	no rCNV
ADHD	SCZ	0.0888	0.0544	invLOEUF<10
ADHD	SCZ	0.1307	0.078	10<invLOEUF<25
ADHD	SCZ	0.0741	0.0739	invLOEUF>25
ADHD	SCZ	0.0961	0.0382	any rCNV
ADHD	MDD	0.35	0.0071	no rCNV
ADHD	MDD	0.3	0.052	invLOEUF<10
ADHD	MDD	0.26	0.071	10<invLOEUF<25
ADHD	MDD	0.41	0.077	invLOEUF>25
ADHD	MDD	0.31	0.037	any rCNV
SSD	ASD	0.0745	0.0103	no rCNV
SSD	ASD	0.0768	0.0745	invLOEUF<10
SSD	ASD	0.1497	0.099	10<invLOEUF<25
SSD	ASD	0.1484	0.1233	invLOEUF>25
SSD	ASD	0.115	0.0537	any rCNV
SSD	ADHD	0.171	0.0103	no rCNV
SSD	ADHD	0.2141	0.0845	invLOEUF<10
SSD	ADHD	0.1099	0.0899	10<invLOEUF<25
SSD	ADHD	0.0916	0.1196	invLOEUF>25
SSD	ADHD	0.1556	0.055	any rCNV
SSD	SCZ	0.3109	0.0107	no rCNV
SSD	SCZ	0.3292	0.0873	invLOEUF<10
SSD	SCZ	0.269	0.1054	10<invLOEUF<25
SSD	SCZ	0.3612	0.1383	invLOEUF>25
SSD	SCZ	0.3157	0.0603	any rCNV
SSD	MDD	0.4	0.0102	no rCNV
SSD	MDD	0.39	0.082	invLOEUF<10
SSD	MDD	0.41	0.098	10<invLOEUF<25
SSD	MDD	0.16	0.13	invLOEUF>25
SSD	MDD	0.36	0.057	any rCNV
MDD	ASD	0.0374	0.0063	no rCNV
MDD	ASD	-0.071	0.0508	invLOEUF<10
MDD	ASD	0.059	0.0784	10<invLOEUF<25
MDD	ASD	0.0813	0.0996	invLOEUF>25
MDD	ASD	-0.0127	0.0393	any rCNV
MDD	ADHD	0.1122	0.0063	no rCNV
MDD	ADHD	0.2135	0.0548	invLOEUF<10
MDD	ADHD	0.0543	0.0717	10<invLOEUF<25
MDD	ADHD	0.2475	0.1012	invLOEUF>25
MDD	ADHD	0.1746	0.0402	any rCNV
MDD	SCZ	0.1532	0.0064	no rCNV
MDD	SCZ	0.1124	0.0533	invLOEUF<10
MDD	SCZ	0.1314	0.0811	10<invLOEUF<25
MDD	SCZ	0.238	0.1031	invLOEUF>25
MDD	SCZ	0.1361	0.0409	any rCNV
MDD	MDD	0.37	0.0062	no rCNV
MDD	MDD	0.38	0.05	invLOEUF<10
MDD	MDD	0.38	0.076	10<invLOEUF<25
MDD	MDD	0.4	0.1161	invLOEUF>25
MDD	MDD	0.38	0.039	any rCNV
control	ASD	-0.0022	0.0054	no rCNV
control	ASD	-0.0264	0.0453	invLOEUF<10
control	ASD	0.0161	0.0649	10<invLOEUF<25
control	ASD	0.038	0.0928	invLOEUF>25
control	ASD	-0.0056	0.0345	any rCNV
control	ADHD	-0.0119	0.0054	no rCNV
control	ADHD	-0.0048	0.0477	invLOEUF<10
control	ADHD	-0.0019	0.0696	10<invLOEUF<25
control	ADHD	-0.173	0.0874	invLOEUF>25
control	ADHD	-0.0286	0.036	any rCNV
control	SCZ	-0.0098	0.0054	no rCNV
control	SCZ	-0.0168	0.0501	invLOEUF<10
control	SCZ	0.1424	0.0758	10<invLOEUF<25
control	SCZ	-0.05	0.0941	invLOEUF>25
control	SCZ	0.021	0.0383	any rCNV
control	MDD	-0.03	0.006	no rCNV
control	MDD	-0.0084	0.049	invLOEUF<10
control	MDD	0.002	0.0735	10<invLOEUF<25
control	MDD	-0.08	0.097	invLOEUF>25
control	MDD	-0.019	0.038	any rCNV

## Sheet: eTable 21
Diagnisis	model	PGS	Beta	SE	fdr.p
ASD	psychiatric	ASD	-0.01	0.03	1
ASD	psychiatric	ADHD	0.03	0.03	1
ASD	psychiatric	SCZ	0.04	0.03	1
ASD	psychiatric	MDD	0	0.03	1
ASD	psychiatric	BPD	-0.04	0.03	1
ASD	psychiatric+behavioural	ASD	-0.01	0.03	1
ASD	psychiatric+behavioural	ADHD	0.04	0.03	1
ASD	psychiatric+behavioural	SCZ	0.05	0.03	1
ASD	psychiatric+behavioural	MDD	-0.01	0.03	1
ASD	psychiatric+behavioural	BPD	-0.03	0.03	1
ASD	psychiatric+behavioural	Alcoholism	-0.04	0.03	1
ASD	psychiatric+behavioural	Neuroticism	0.02	0.03	1
ASD	psychiatric+behavioural	Intelligence	0.06	0.03	1
ASD	psychiatric+behavioural	Educational_Attainment	-0.04	0.03	1
ASD	psychiatric+behavioural	Risk_Taking	-0.08	0.03	0.07
ASD	psychiatric+behavioural+somatic	ASD	-0.01	0.03	1
ASD	psychiatric+behavioural+somatic	ADHD	0.04	0.03	1
ASD	psychiatric+behavioural+somatic	SCZ	0.05	0.03	1
ASD	psychiatric+behavioural+somatic	MDD	-0.01	0.03	1
ASD	psychiatric+behavioural+somatic	BPD	-0.03	0.03	1
ASD	psychiatric+behavioural+somatic	Alcoholism	-0.04	0.03	1
ASD	psychiatric+behavioural+somatic	Neuroticism	0.02	0.03	1
ASD	psychiatric+behavioural+somatic	Intelligence	0.06	0.03	1
ASD	psychiatric+behavioural+somatic	Educational_Attainment	-0.04	0.03	1
ASD	psychiatric+behavioural+somatic	Risk_Taking	-0.08	0.03	0.08
ASD	psychiatric+behavioural+somatic	Type_2_Diabetes	0.01	0.03	1
ASD	psychiatric+behavioural+somatic	BMI	0.01	0.03	1
ASD	psychiatric+behavioural+somatic	Coronary_Artery_Disease	0	0.03	1
ADHD	psychiatric	ASD	-0.02	0.03	1
ADHD	psychiatric	ADHD	-0.01	0.03	1
ADHD	psychiatric	SCZ	0.04	0.03	1
ADHD	psychiatric	MDD	0.03	0.03	1
ADHD	psychiatric	BPD	-0.04	0.03	1
ADHD	psychiatric+behavioural	ASD	-0.02	0.03	1
ADHD	psychiatric+behavioural	ADHD	-0.01	0.03	1
ADHD	psychiatric+behavioural	SCZ	0.05	0.03	1
ADHD	psychiatric+behavioural	MDD	0.02	0.03	1
ADHD	psychiatric+behavioural	BPD	-0.03	0.03	1
ADHD	psychiatric+behavioural	Alcoholism	-0.04	0.03	1
ADHD	psychiatric+behavioural	Neuroticism	0.02	0.03	1
ADHD	psychiatric+behavioural	Intelligence	0.07	0.03	0.9
ADHD	psychiatric+behavioural	Educational_Attainment	-0.08	0.03	0.33
ADHD	psychiatric+behavioural	Risk_Taking	-0.04	0.03	1
ADHD	psychiatric+behavioural+somatic	ASD	-0.02	0.03	1
ADHD	psychiatric+behavioural+somatic	ADHD	-0.01	0.03	1
ADHD	psychiatric+behavioural+somatic	SCZ	0.05	0.03	1
ADHD	psychiatric+behavioural+somatic	MDD	0.02	0.03	1
ADHD	psychiatric+behavioural+somatic	BPD	-0.03	0.03	1
ADHD	psychiatric+behavioural+somatic	Alcoholism	-0.04	0.03	1
ADHD	psychiatric+behavioural+somatic	Neuroticism	0.02	0.03	1
ADHD	psychiatric+behavioural+somatic	Intelligence	0.07	0.03	1
ADHD	psychiatric+behavioural+somatic	Educational_Attainment	-0.08	0.03	0.58
ADHD	psychiatric+behavioural+somatic	Risk_Taking	-0.04	0.03	1
ADHD	psychiatric+behavioural+somatic	Type_2_Diabetes	0.01	0.03	1
ADHD	psychiatric+behavioural+somatic	BMI	0	0.03	1
ADHD	psychiatric+behavioural+somatic	Coronary_Artery_Disease	0	0.03	1
SSD	psychiatric	ASD	0.02	0.03	1
SSD	psychiatric	ADHD	0	0.03	1
SSD	psychiatric	SCZ	0.06	0.03	1
SSD	psychiatric	MDD	0.02	0.03	1
SSD	psychiatric	BPD	-0.06	0.03	1
SSD	psychiatric+behavioural	ASD	0.02	0.03	1
SSD	psychiatric+behavioural	ADHD	0	0.03	1
SSD	psychiatric+behavioural	SCZ	0.07	0.03	0.74
SSD	psychiatric+behavioural	MDD	0.01	0.03	1
SSD	psychiatric+behavioural	BPD	-0.04	0.03	1
SSD	psychiatric+behavioural	Alcoholism	-0.04	0.03	1
SSD	psychiatric+behavioural	Neuroticism	0.01	0.03	1
SSD	psychiatric+behavioural	Intelligence	0.05	0.04	1
SSD	psychiatric+behavioural	Educational_Attainment	-0.07	0.04	1
SSD	psychiatric+behavioural	Risk_Taking	-0.06	0.03	1
SSD	psychiatric+behavioural+somatic	ASD	0.02	0.03	1
SSD	psychiatric+behavioural+somatic	ADHD	0	0.03	1
SSD	psychiatric+behavioural+somatic	SCZ	0.08	0.03	0.73
SSD	psychiatric+behavioural+somatic	MDD	0.01	0.03	1
SSD	psychiatric+behavioural+somatic	BPD	-0.04	0.03	1
SSD	psychiatric+behavioural+somatic	Alcoholism	-0.04	0.03	1
SSD	psychiatric+behavioural+somatic	Neuroticism	0.01	0.03	1
SSD	psychiatric+behavioural+somatic	Intelligence	0.06	0.04	1
SSD	psychiatric+behavioural+somatic	Educational_Attainment	-0.07	0.04	1
SSD	psychiatric+behavioural+somatic	Risk_Taking	-0.06	0.03	1
SSD	psychiatric+behavioural+somatic	Type_2_Diabetes	-0.04	0.03	1
SSD	psychiatric+behavioural+somatic	BMI	0.04	0.03	1
SSD	psychiatric+behavioural+somatic	Coronary_Artery_Disease	-0.04	0.03	1
MDD	psychiatric	ASD	-0.01	0.03	1
MDD	psychiatric	ADHD	0.02	0.03	1
MDD	psychiatric	SCZ	0.03	0.03	1
MDD	psychiatric	MDD	0.03	0.03	1
MDD	psychiatric	BPD	-0.05	0.03	1
MDD	psychiatric+behavioural	ASD	-0.01	0.03	1
MDD	psychiatric+behavioural	ADHD	0.02	0.03	1
MDD	psychiatric+behavioural	SCZ	0.03	0.03	1
MDD	psychiatric+behavioural	MDD	0.01	0.03	1
MDD	psychiatric+behavioural	BPD	-0.04	0.03	1
MDD	psychiatric+behavioural	Alcoholism	-0.02	0.03	1
MDD	psychiatric+behavioural	Neuroticism	0.02	0.03	1
MDD	psychiatric+behavioural	Intelligence	0.06	0.03	1
MDD	psychiatric+behavioural	Educational_Attainment	-0.07	0.03	0.73
MDD	psychiatric+behavioural	Risk_Taking	-0.01	0.03	1
MDD	psychiatric+behavioural+somatic	ASD	-0.01	0.03	1
MDD	psychiatric+behavioural+somatic	ADHD	0.02	0.03	1
MDD	psychiatric+behavioural+somatic	SCZ	0.04	0.03	1
MDD	psychiatric+behavioural+somatic	MDD	0.01	0.03	1
MDD	psychiatric+behavioural+somatic	BPD	-0.04	0.03	1
MDD	psychiatric+behavioural+somatic	Alcoholism	-0.02	0.03	1
MDD	psychiatric+behavioural+somatic	Neuroticism	0.02	0.03	1
MDD	psychiatric+behavioural+somatic	Intelligence	0.06	0.03	1
MDD	psychiatric+behavioural+somatic	Educational_Attainment	-0.07	0.03	1
MDD	psychiatric+behavioural+somatic	Risk_Taking	-0.02	0.03	1
MDD	psychiatric+behavioural+somatic	Type_2_Diabetes	0	0.03	1
MDD	psychiatric+behavioural+somatic	BMI	0.02	0.03	1
MDD	psychiatric+behavioural+somatic	Coronary_Artery_Disease	-0.02	0.03	1

[truncated: 1 more sheets: eTable 22]
